# Supplementary material for: 3′-UTR Polymorphisms in the Vascular Endothelial Growth Factor Gene (VEGF) Contribute to Susceptibility to Recurrent Pregnancy Loss (RPL)
Source: Int J Mol Sci. 2019 Jul 5;20(13):3319. doi: 10.3390/ijms20133319 (PMC6651559; doi:10.3390/ijms20133319)
Supplement: Supplementary file 1 [file ijms-20-03319-s001.zip]

Archive with 3 entries (2 files):
- ijms-491329-suppl/
- ijms-491329-suppl/ijms-491329-suppl-fig.zip
- ijms-491329-suppl/ijms-491329-suppl-tables.docx
